# Supplementary material for: Differentially Expressed Somatostatin (SST) and Its Receptors (SST1-5) in Sporadic Colorectal Cancer and Normal Colorectal Mucosa
Source: Cancers (Basel). 2024 Oct 24;16(21):3584. doi: 10.3390/cancers16213584 (PMC11545382; doi:10.3390/cancers16213584)
Supplement: Supplementary file 1 [file cancers-16-03584-s001.zip]

Archive with 5 entries (5 files):
- Figure S1..tif
- Figure S2..tif
- Table S1.pdf
- Table S2.pdf
- Table S3.pdf
